# Supplementary material for: Cross-species functional diversity within the PIN auxin efflux protein family
Source: eLife. 2017 Oct 24;6:e31804. doi: 10.7554/eLife.31804 (PMC5655145; doi:10.7554/eLife.31804)
Supplement: Figure 1—source data 1. [file elife-31804-fig1-data1.txt]

Genotype	Family	Individual	Florets	Spikelets
Bd21-3	2205	1	8	55
Bd21-3	2205	2	8	59
Bd21-3	2205	4	8	69
Bd21-3	2205	5	9	48
Bd21-3	2205	6	10	47
Bd21-3	2205	7	8	55
Bd21-3	2205	8	8	54
Bd21-3	2205	9	8	41
Bd21-3	2205	10	10	36
Bd21-3	2205	11	9	47
Bd21-3	2205	12	8	62
Bd21-3	2205	13	8	56
Bd21-3	2205	14	9	48
Bd21-3	2205	15	11	47
Bd21-3	2205	16	10	46
Bd21-3	2205	17	8	44
Bd21-3	2205	18	9	35
Bd21-3	2205	19	10	36
Bd21-3	2205	20	8	33
Bd21-3	2205	21	9	64
Bd21-3	2205	22	9	52
Bd21-3	2205	23	9	30
Bd21-3	2205	24	9	32
Bd21-3	2151	1	8	47
Bd21-3	2151	2	10	58
Bd21-3	2151	3	9	43
Bd21-3	2151	5	9	55
Bd21-3	2151	6	10	49
Bd21-3	2151	7	9	52
Bd21-3	2151	9	9	43
Bd21-3	2151	11	11	48
Bd21-3	2151	12	9	51
pin1a	2204	1	10	82
pin1a	2204	2	10	90
pin1a	2204	3	10	93
pin1a	2204	5	8	66
pin1a	2204	6	9	74
pin1a	2204	7	8	76
pin1a	2204	8	9	65
pin1a	2204	10	11	55
pin1a	2204	11	9	72
pin1a	2204	12	9	59
pin1a	2204	13	11	63
pin1a	2204	14	11	48
pin1a	2204	15	9	53
pin1a	2204	16	7	45
pin1a	2204	17	9	74
pin1a	2204	18	10	53
pin1a	2204	19	9	59
pin1a	2204	20	5	50
pin1a	2204	21	8	40
pin1a	2204	22	9	45
pin1a	2204	23	8	59
pin1a	2204	24	8	53
pin1a	2204	25	7	57
pin1a	2204	26	7	27
pin1a	2204	27	9	51
pin1a	2204	28	7	48
pin1a	2204	29	8	63
pin1a	2150	1	10	60
pin1a	2150	2	12	49
pin1a	2150	3	11	61
pin1a	2150	4	9	58
pin1a	2150	5	10	52
pin1a	2150	7	10	71
pin1a	2150	8	11	85
pin1a	2150	9	14	71
pin1a	2150	10	10	57
pin1a	2150	11	11	49
pin1a	2150	12	10	42
pin1a/pin1b	2206	1	8	55
pin1a/pin1b	2206	2	7	40
pin1a/pin1b	2206	3	6	12
pin1a/pin1b	2206	4	7	34
pin1a/pin1b	2206	5	6	53
pin1a/pin1b	2206	6	8	50
pin1a/pin1b	2206	7	7	49
pin1a/pin1b	2206	8	7	45
pin1a/pin1b	2206	9	8	59
pin1a/pin1b	2206	12	6	31
pin1a/pin1b	2206	13	7	44
pin1a/pin1b	2206	14	7	44
pin1a/pin1b	2206	15	7	33
pin1a/pin1b	2206	16	7	46
pin1a/pin1b	2206	17	6	16
pin1a/pin1b	2206	18	6	43
pin1a/pin1b	2206	19	7	34
pin1a/pin1b	2206	20	6	34
pin1a/pin1b	2206	21	7	42
pin1a/pin1b	2206	22	8	35
pin1a/pin1b	2206	23	6	15
pin1a/pin1b	2206	24	7	42
pin1a/pin1b	2206	25	7	47
pin1a/pin1b	2206	26	7	48
pin1a/pin1b	2202	2	7	32
pin1a/pin1b	2202	3	9	36
pin1a/pin1b	2202	4	7	24
pin1a/pin1b	2202	5	7	42
pin1a/pin1b	2202	6	8	59
pin1a/pin1b	2202	7	8	47
pin1a/pin1b	2202	8	7	60
pin1a/pin1b	2202	9	9	63
pin1a/pin1b	2202	10	5	38
pin1a/pin1b	2202	11	8	28
pin1a/pin1b	2202	13	8	40
pin1a/pin1b	2202	14	8	65
pin1a/pin1b	2202	16	8	40
pin1a/pin1b	2202	17	6	19
pin1a/pin1b	2202	18	9	49
pin1a/pin1b	2202	19	8	47
pin1a/pin1b	2202	20	6	26
pin1a/pin1b	2202	21	9	57
pin1a/pin1b	2202	22	8	46
pin1a/pin1b	2202	23	7	20
pin1a/pin1b	2152	1	12	55
pin1a/pin1b	2152	2	10	54
pin1a/pin1b	2152	4	8	53
pin1a/pin1b	2152	5	10	59
pin1a/pin1b	2152	6	11	64
pin1a/pin1b	2152	7	13	63
pin1a/pin1b	2152	9	11	55
pin1a/pin1b	2152	11	11	60
pin1a/pin1b	2152	12	11	54
pin1b	2203	1	9	71
pin1b	2203	2	10	75
pin1b	2203	3	12	73
pin1b	2203	4	11	71
pin1b	2203	5	11	67
pin1b	2203	6	12	67
pin1b	2203	7	11	57
pin1b	2203	8	11	55
pin1b	2203	10	12	64
pin1b	2203	11	11	65
pin1b	2203	12	12	44
pin1b	2203	14	11	61
pin1b	2203	15	11	68
pin1b	2203	17	12	62
pin1b	2203	18	11	74
pin1b	2203	19	11	36
pin1b	2203	20	11	52
pin1b	2203	21	10	54
pin1b	2203	22	9	54
pin1b	2203	23	9	38
pin1b	2203	24	10	48
pin1b	2203	25	9	45
pin1b	2203	26	9	41
pin1b	2153	2	8	16
pin1b	2153	4	9	14
pin1b	2153	8	6	27
pin1b	2153	9	9	18
pin1b	2153	14	8	17
pin1b	2153	16	8	16
pin1b	2153	22	7	12
pin1b	2153	25	9	28
pin1b	2153	27	7	36
pin1b	2153	29	6	37
pin1b	2153	32	6	24
pin1b	2153	42	7	12
pin1b	2153	46	6	21
sopin1	2201	2	1	10
sopin1	2201	6	1	13
sopin1	2201	26	1	16
sopin1	2201	32	1	18
sopin1	2201	36	1	28
sopin1	2201	37	0	18
sopin1	2201	41	0	23
sopin1	2201	44	1	16
sopin1	2201	45	1	13
sopin1	2201	47	0	19
sopin1	2207	1	1	15
sopin1	2207	2	1	18
sopin1	2207	3	1	22
sopin1	2207	5	1	23
sopin1	2207	6	0	15
sopin1	2207	9	1	14
sopin1	2207	14	1	19
sopin1	2116	13	0	12
sopin1	2116	17	0	21
sopin1	2118	12	0	10
sopin1	2118	15	0	15
sopin1	2118	17	0	26
