# Supplementary material for: Cross-species functional diversity within the PIN auxin efflux protein family
Source: eLife. 2017 Oct 24;6:e31804. doi: 10.7554/eLife.31804 (PMC5655145; doi:10.7554/eLife.31804)
Supplement: Figure 1—source data 2. [file elife-31804-fig1-data2.csv]

Genotype	Time	Mean
"+NAA"	0	131.686
"+NAA"	30	46.867
"+NAA"	60	39.35
"+NAA"	90	37.945
"-NAA"	0	84.45
"-NAA"	30	83.34
"-NAA"	60	93.753
"-NAA"	90	104.105
