# Supplementary material for: Cross-species functional diversity within the PIN auxin efflux protein family
Source: eLife. 2017 Oct 24;6:e31804. doi: 10.7554/eLife.31804 (PMC5655145; doi:10.7554/eLife.31804)
Supplement: Figure 2—source data 1. [file elife-31804-fig2-data1.txt]

gt	Family_Number	Plant_Number	I1	I2	I3	I4	I5
Bd21-3	2022	1	89.19	37.5	15.94	5.47	1.86
Bd21-3	2022	2	99.47	44.03	24.08	2.41	1.69
Bd21-3	2022	3	60.43	49	44.68	21.92	7.23
Bd21-3	2022	4	87.21	43.38	20.56	14.22	1.74
Bd21-3	2022	5	109.8	51.54	22.84	4.63	2.22
Bd21-3	2022	6	118.71	54.87	31.23	6.99	1.61
Bd21-3	2022	7	105.11	69.32	36.1	10.63	1.81
Bd21-3	2022	8	56.99	41.98	39.49	18.2	5.58
Bd21-3	2022	9	125.55	59.75	31.89	7.84	2.17
Bd21-3	2022	12	90.92	45.86	19.78	6.57	2.18
Bd21-3	2022	13	119.94	47.34	22.03	3.79	1.45
Bd21-3	2022	14	59.76	38.1	43.13	24	10.36
Bd21-3	2022	15	78.8	62.4	39.55	15.6	2.45
Bd21-3	2022	16	123.18	39.92	16.39	2.99	1.14
Bd21-3	2022	17	108.42	37.97	14.64	3.21	2.01
Bd21-3	2022	18	122.33	58.75	25.78	3.64	1.79
Bd21-3	2022	19	75.92	70.63	35.38	14.61	3.33
Bd21-3	2022	20	74.25	43.78	33.1	10.03	3.23
Bd21-3	2022	21	117.94	37.9	16.58	3.54	1.41
Bd21-3	2022	23	102.25	42.68	28.87	6.01	2.18
Bd21-3	2022	24	89.31	39.45	16.09	3.77	1.64
pin1a	2021	1	68.23	31.21	15.28	7.21	2.15
pin1a	2021	2	89.66	43.32	18.28	6.61	2.61
pin1a	2021	3	105.7	58.74	27.03	6.3	2.59
pin1a	2021	4	77.6	34.7	19.82	6.24	2.82
pin1a	2021	5	85.76	36.46	15.03	5.57	2.46
pin1a	2021	7	79.77	42.16	18.41	5.63	2.21
pin1a	2021	9	44.75	34.29	34.18	12.44	6.41
pin1a	2021	12	98.48	38	16.64	5.99	2.41
pin1a	2021	13	59.17	30.54	19.23	7.72	2.64
pin1a	2021	15	84.77	58.64	31.5	6.73	2.55
pin1a	2021	16	87.9	99.28	27.38	13.54	4.83
pin1a	2021	17	89.49	30.17	14.48	3.35	1.66
pin1a	2021	18	93.49	43.17	21.37	6	2.16
pin1a	2021	19	100.61	47	21.86	4.71	1.87
pin1a	2021	20	120.19	42.98	19.24	3.57	1.83
pin1a	2021	21	54.9	30.58	15.97	4.3	2.13
pin1a	2021	23	81.45	53.92	29.03	8.13	1.94
pin1a	2021	24	81.33	41.44	18.33	6.37	2.71
pin1a/pin1b	2020	3	15.41	7.04	16.91	10.12	2.18
pin1a/pin1b	2020	4	12.13	4.59	13.37	9.81	2.22
pin1a/pin1b	2024	6	26.38	10.52	11.9	2.24	1.25
pin1a/pin1b	2024	12	28.76	17.82	12.12	2.99	1.19
pin1a/pin1b	2024	18	30.59	27.11	31.31	9.12	1.35
pin1a/pin1b	2024	21	31.5	18.51	13.35	3.34	1.27
pin1a/pin1b	2024	22	27.77	19.99	19.01	9.03	1.22
pin1a/pin1b	2202	2	20.55	12.43	12.32	14.21	2.56
pin1a/pin1b	2202	3	26.53	16.46	19.08	7.56	2.45
pin1a/pin1b	2202	4	30.94	14.01	18.8	8.48	2.4
pin1a/pin1b	2202	5	29.34	16.07	16.45	4.67	3.45
pin1a/pin1b	2202	6	33.08	14.86	18.73	11.25	2.78
pin1a/pin1b	2202	7	28.75	14.58	17.74	13.12	2.88
pin1a/pin1b	2202	8	27.73	14.21	15.82	12.28	2.71
pin1a/pin1b	2202	9	25.44	13.89	16.77	13.12	2.78
pin1a/pin1b	2202	10	9.98	13.42	15.91	2.32	1.6
pin1a/pin1b	2202	11	21.68	15.38	23.35	2.76	1.91
pin1a/pin1b	2202	13	27.32	10.61	13.31	5.32	1.77
pin1a/pin1b	2202	14	39.62	21.21	23.63	10.63	4.03
pin1a/pin1b	2202	16	27.08	17.62	19.02	11.03	2.1
pin1a/pin1b	2202	17	17.28	5.6	8.99	6.97	1.65
pin1a/pin1b	2202	18	23.76	21.3	22.79	14.79	9.07
pin1a/pin1b	2202	19	32.53	14.71	13.92	6.66	1.67
pin1a/pin1b	2202	20	29.99	15.32	20.52	11.62	2.17
pin1a/pin1b	2202	21	33.39	21.17	19.44	11.27	4.74
pin1a/pin1b	2202	22	25.81	23.41	25.17	7.22	3.43
pin1a/pin1b	2202	23	27.11	11.34	12.91	6.83	1.98
pin1a/pin1b	2206	1	45.97	24.76	23.14	14.55	10.57
pin1a/pin1b	2206	2	42.71	20.3	22.33	13.46	3.07
pin1a/pin1b	2206	3	27.61	12.48	16.34	13.93	6.47
pin1a/pin1b	2206	4	29.39	13.18	16.41	16.73	5.3
pin1a/pin1b	2206	5	41.88	28.9	24.65	17.44	3.12
pin1a/pin1b	2206	6	36.67	24.9	22.67	6.12	2.19
pin1a/pin1b	2206	7	25.73	13.56	17.95	17.79	5.46
pin1a/pin1b	2206	8	25.22	22.7	25.46	14.55	9.58
pin1a/pin1b	2206	9	30.32	21.47	22.35	10.35	3.21
pin1a/pin1b	2206	12	27.77	12.88	15.55	13.12	6.13
pin1a/pin1b	2206	13	30.44	16.52	19.84	8.13	2.62
pin1a/pin1b	2206	14	44.48	21.49	21.41	13.91	2.59
pin1a/pin1b	2206	15	30.71	16.48	17.69	12.51	3.11
pin1a/pin1b	2206	16	36.09	18.91	15.11	3.93	1.61
pin1a/pin1b	2206	17	28.58	29.63	4.35	2.44	6.71
pin1a/pin1b	2206	18	23.61	13.22	17.22	9.36	3.91
pin1a/pin1b	2206	19	28.98	17.73	16.44	3.41	3.22
pin1a/pin1b	2206	20	23.91	12.76	15.35	5.42	2.78
pin1a/pin1b	2206	21	40.95	15.68	19.86	11.66	2.76
pin1a/pin1b	2206	22	15.19	14.25	19.21	7.17	1.92
pin1a/pin1b	2206	23	21.48	13.83	17.08	5.1	2.33
pin1a/pin1b	2206	24	29.99	13.98	16.16	8.35	2.57
pin1a/pin1b	2206	25	41.11	22.02	23.33	19.81	3.98
pin1a/pin1b	2206	26	30.54	20.95	21.22	11.88	3.07
pin1b	2023	1	102.57	43.79	30.33	16.4	2.99
pin1b	2023	2	94.05	52.74	37.72	23.46	5.34
pin1b	2023	3	97.09	53.43	32.15	18.17	3.41
pin1b	2023	4	107.78	45.86	30.03	15.42	3.76
pin1b	2023	5	115.02	50.85	29.15	11.85	2.17
pin1b	2023	6	99.02	51.45	35.73	21.94	6.82
pin1b	2023	7	109.45	50.36	33.17	17.88	1.98
pin1b	2023	8	92.41	50.44	35.11	20.08	3.19
pin1b	2023	9	91.22	54.06	31.13	21.21	5.66
pin1b	2023	10	122.18	40.28	22.55	3.79	1.87
pin1b	2023	11	90.77	43.65	32.56	17.19	4.86
pin1b	2023	12	92.71	47.01	31	12.23	2.08
pin1b	2023	13	96.82	51.88	34.98	19.1	4.77
pin1b	2023	14	120.68	52.41	31.95	16.82	1.95
pin1b	2023	15	70.66	46.61	31.79	26.52	8.02
pin1b	2023	16	74.44	48.81	32.8	22.04	4.99
pin1b	2023	17	104.76	37.39	23.38	4.66	1.64
pin1b	2023	18	112.21	50.87	29.05	8.2	1.63
pin1b	2023	19	107.65	44.06	34.52	16.92	4.55
pin1b	2023	20	79.43	37.62	26.15	14.02	2.66
pin1b	2023	21	71.5	49.71	32.11	17.22	4.6
pin1b	2023	23	102.55	32.67	21.11	3.89	1.11
pin1b	2023	24	76.45	40.08	30.13	16.95	3.44
