# Supplementary material for: Cross-species functional diversity within the PIN auxin efflux protein family
Source: eLife. 2017 Oct 24;6:e31804. doi: 10.7554/eLife.31804 (PMC5655145; doi:10.7554/eLife.31804)
Supplement: Figure 2—source data 2. [file elife-31804-fig2-data2.txt]

gt	Plant	I1	I2	I3	I4	I5
pin1b-1	1	90.31	62.28	43.16	17.56	5.35
pin1b-1	2	87.05	41.28	25.05	6.87	2.29
pin1b-1	3	92.35	56.34	31.45	8.56	4.2
pin1b-1	4	92.79	37.16	24.64	8.64	2.74
pin1b-1	5	84.31	50.54	36.92	17.08	5.58
pin1b-1	6	43.24	23.37	25.56	25.13	13.91
pin1b-1	7	97.44	63.4	39.91	17.11	5.3
pin1b-1	8	89.18	42.89	26.37	8.5	3.27
pin1b-1	9	102.01	65.05	37.14	16.86	3.44
pin1b-1	10	65.44	37.02	28.49	8.66	3.03
5CIT	1	92.82	60.86	42.53	15.53	2.11
5CIT	2	91.74	42.17	21.31	9.11	1.56
5CIT	3	87.21	50	30.41	8.22	2.73
5CIT	4	105.62	39.62	16.54	3.58	1.47
5CIT	5	90.72	52.92	20.11	4.66	1.52
5CIT	6	92.83	35.62	23.25	7.82	2.15
5CIT	7	90.34	34.96	18.83	5.63	2
5CIT	8	106.25	57.15	33.45	11.59	3.43
5CIT	9	115.51	43.03	23.18	4.22	1.85
5CIT	10	116.32	42.43	22.45	3.65	2.12
