# Supplementary material for: Cross-species functional diversity within the PIN auxin efflux protein family
Source: eLife. 2017 Oct 24;6:e31804. doi: 10.7554/eLife.31804 (PMC5655145; doi:10.7554/eLife.31804)
Supplement: Figure 4—source data 1. [file elife-31804-fig4-data1.txt]

gt	counts
NPA	11
NPA	17
NPA	13
NPA	12
NPA	14
NPA	30
NPA	11
NPA	16
NPA	18
NPA	13
NPA	19
NPA	13
NPA	14
NPA	20
NPA	12
NPA	13
SoPIN1_het_wt	304
SoPIN1_het_wt	333
SoPIN1_het_wt	140
SoPIN1_het_wt	132
SoPIN1_het_wt	149
SoPIN1_het_wt	171
SoPIN1_het_wt	148
SoPIN1_het_wt	209
SoPIN1_het_wt	253
SoPIN1_het_wt	308
SoPIN1_het_wt	149
SoPIN1_het_wt	199
SoPIN1_het_wt	282
SoPIN1_het_wt	234
SoPIN1_het_wt	205
SoPIN1_het_wt	197
SoPIN1_pin1	138
SoPIN1_pin1	147
SoPIN1_pin1	181
SoPIN1_pin1	138
SoPIN1_pin1	162
SoPIN1_pin1	164
SoPIN1_pin1	145
SoPIN1_pin1	143
SoPIN1_pin1	138
SoPIN1_pin1	175
SoPIN1_pin1	208
SoPIN1_pin1	285
SoPIN1_pin1	153
SoPIN1_pin1	251
SoPIN1_pin1	162
SoPIN1_pin1	272
pin1_basal	26
pin1_basal	43
pin1_basal	40
pin1_basal	87
pin1_basal	39
pin1_basal	51
pin1_basal	82
pin1_basal	95
pin1_basal	56
pin1_basal	43
pin1_basal	55
pin1_basal	45
pin1_basal	48
pin1_basal	86
pin1_basal	42
pin1_basal	34
pin1_het_wt	188
pin1_het_wt	224
pin1_het_wt	212
pin1_het_wt	186
pin1_het_wt	144
pin1_het_wt	152
pin1_het_wt	170
pin1_het_wt	193
pin1_het_wt	362
pin1_het_wt	118
pin1_het_wt	240
pin1_het_wt	195
pin1_het_wt	221
pin1_het_wt	177
pin1_het_wt	190
pin1_het_wt	201
PIN1b_pin1_basal	34
PIN1b_pin1_basal	31
PIN1b_pin1_basal	85
PIN1b_pin1_basal	44
PIN1b_pin1_basal	20
PIN1b_pin1_basal	58
PIN1b_pin1_basal	91
PIN1b_pin1_basal	44
PIN1b_pin1_basal	99
PIN1b_pin1_basal	71
PIN1b_pin1_basal	21
PIN1b_pin1_basal	48
PIN1b_pin1_basal	38
PIN1b_pin1_basal	51
PIN1b_pin1_basal	50
PIN1b_pin1_basal	174
PIN1b_het_wt	192
PIN1b_het_wt	139
PIN1b_het_wt	106
PIN1b_het_wt	151
PIN1b_het_wt	165
PIN1b_het_wt	114
PIN1b_het_wt	141
PIN1b_het_wt	149
PIN1b_het_wt	170
PIN1b_het_wt	110
PIN1b_het_wt	160
PIN1b_het_wt	233
PIN1b_het_wt	158
PIN1b_het_wt	172
PIN1b_het_wt	223
PIN1b_het_wt	337
