# Supplementary material for: Cross-species functional diversity within the PIN auxin efflux protein family
Source: eLife. 2017 Oct 24;6:e31804. doi: 10.7554/eLife.31804 (PMC5655145; doi:10.7554/eLife.31804)
Supplement: Figure 4—source data 2. [file elife-31804-fig4-data2.xlsx]

## Sheet: Sheet1
pin1							wt or het
Plant Number	Sepal	Fused Sepals	Petal	Stamen	Carpel		Plant Number	Sepal	Fused Sepals	Petal	Stamen	Carpel
1	6		6	0	1		1	4	0	4	5	2
2	6		5	0	2		2	4	0	4	6	2
3	6		6	0	2		3	4	0	4	6	2
4	5	1	3	0	2		4	4	0	4	6	2
5	5		5	0	2		5	4	0	4	6	2
6	6	2	2	1	1		6	4	0	4	5	2
7	5	1	4	0	1		7	4	0	4	6	2
8	6	1	3	1	2		8	4	0	4	4	2
9	2	1	9	0	1		9	4	0	4	6	2
10	6	1	5	0	1		10	4	0	4	6	2
11	7		8		4		11	4	0	4	6	2
12	6		6	0	1		12	4	0	4	6	2
13	6		4	0	1		13	4	0	4	6	2
14	3	1	4	1	1		14	4	0	4	6	2
15	5		3	0	1		15	4	0	4	6	2
16	6		8	0	2		16	4	0	4	6	2
17	4		8		1		17	4	0	4	6	2
18	4	1	6	0	2		18	4	0	4	6	2
19	5	1	4	0	2		19	4	0	4	6	2
20	5	1	4	0	1		20	4	0	4	6	2
21	7	1	5	0	2		21	4	0	4	6	2
22	6	0	6	0	2		22	4	0	4	6	2
23	6	2	2	0	2		23	4	0	4	6	2
24	7	0	9	0	1		24	4	0	4	6	2
25	4		7	2	2		25	4	0	4	6	2
26	5		4	0	1		26	4	0	4	6	2
27	4	1	6	1	1		27	4	0	4	6	2
28	5		6	0	1		28	4	0	4	6	2
29	6		5	0	1		29	4	0	4	6	2
30	6	0	5	0	1		30	4	0	4	6	2
Mean	5.33333	0.9375	5.26667	0.214286	1.5		Mean	4	0	4	5.86667	2
STDEV	1.13529	0.555512	1.8607	0.48969	0.67082		STDEV	0	0	0	0.426875	0
