# Supplementary material for: Cross-species functional diversity within the PIN auxin efflux protein family
Source: eLife. 2017 Oct 24;6:e31804. doi: 10.7554/eLife.31804 (PMC5655145; doi:10.7554/eLife.31804)
Supplement: Figure 8—source data 1. [file elife-31804-fig8-data1.txt]

gt	counts
ML1	313
ML1	282
ML1	326
ML1	254
ML1	173
ML1	248
ML1	241
ML1	239
ML1	313
ML1	282
ML1	326
ML1	254
ML1	173
ML1	248
ML1	241
ML1	239
NPA	14
NPA	15
NPA	12
NPA	26
NPA	14
NPA	16
NPA	17
NPA	12
NPA	12
NPA	18
NPA	10
NPA	10
NPA	10
NPA	12
NPA	21
NPA	51
pin1-4_ML1>>SoPIN1	222
pin1-4_ML1>>SoPIN1	187
pin1-4_ML1>>SoPIN1	257
pin1-4_ML1>>SoPIN1	208
pin1-4_ML1>>SoPIN1	222
pin1-4_ML1>>SoPIN1	239
pin1-4_ML1>>SoPIN1	219
pin1-4_ML1>>SoPIN1	245
pin1-4_ML1>>SoPIN1	181
pin1-4_ML1>>SoPIN1	217
pin1-4_ML1>>SoPIN1	306
pin1-4_ML1>>SoPIN1	300
pin1-4_ML1>>SoPIN1	252
pin1-4_ML1>>SoPIN1	148
pin1-4_ML1>>SoPIN1	232
pin1-4_ML1>>SoPIN1	230
pin1-4_ML1>>PIN1b	192
pin1-4_ML1>>PIN1b	169
pin1-4_ML1>>PIN1b	237
pin1-4_ML1>>PIN1b	133
pin1-4_ML1>>PIN1b	259
pin1-4_ML1>>PIN1b	182
pin1-4_ML1>>PIN1b	164
pin1-4_ML1>>PIN1b	338
pin1-4_ML1>>PIN1b	192
pin1-4_ML1>>PIN1b	142
pin1-4_ML1>>PIN1b	140
pin1-4_ML1>>PIN1b	164
pin1-4_ML1>>PIN1b	164
pin1-4_ML1>>PIN1b	136
pin1-4_ML1>>PIN1b	196
pin1-4_ML1>>PIN1b	146
ML1>>SoPIN1	252
ML1>>SoPIN1	212
ML1>>SoPIN1	267
ML1>>SoPIN1	261
ML1>>SoPIN1	300
ML1>>SoPIN1	249
ML1>>SoPIN1	185
ML1>>SoPIN1	285
ML1>>SoPIN1	165
ML1>>SoPIN1	108
ML1>>SoPIN1	143
ML1>>SoPIN1	213
ML1>>SoPIN1	396
ML1>>SoPIN1	252
ML1>>SoPIN1	234
ML1>>SoPIN1	155
ML1>>PIN1b	297
ML1>>PIN1b	188
ML1>>PIN1b	172
ML1>>PIN1b	240
ML1>>PIN1b	408
ML1>>PIN1b	264
ML1>>PIN1b	237
ML1>>PIN1b	237
ML1>>PIN1b	397
ML1>>PIN1b	214
ML1>>PIN1b	230
ML1>>PIN1b	224
ML1>>PIN1b	183
ML1>>PIN1b	162
ML1>>PIN1b	258
ML1>>PIN1b	225
pin1_basal	12
pin1_basal	22
pin1_basal	23
pin1_basal	34
pin1_basal	20
pin1_basal	22
pin1_basal	199
pin1_basal	48
pin1_basal	64
pin1_basal	16
pin1_basal	15
pin1_basal	32
pin1_basal	18
pin1_basal	38
pin1_basal	11
pin1_basal	60
