# Supplementary material for: Cross-species functional diversity within the PIN auxin efflux protein family
Source: eLife. 2017 Oct 24;6:e31804. doi: 10.7554/eLife.31804 (PMC5655145; doi:10.7554/eLife.31804)
Supplement: Figure 8—source data 2. [file elife-31804-fig8-data2.txt]

gt	Area
ML1>>	2.392418897
ML1>>	1.977150073
ML1>>	2.679428177
ML1>>	2.300644619
ML1>>	2.042630465
ML1>>	2.330244684
ML1>>	2.271550727
ML1>>	2.186062883
ML1>>	1.911307951
ML1>>	1.969692031
ML1>>	2.244013629
ML1>>	2.402362129
ML1>>SoPIN1	2.048720602
ML1>>SoPIN1	2.374905278
ML1>>SoPIN1	1.941545055
ML1>>SoPIN1	2.120783725
ML1>>SoPIN1	2.286124833
ML1>>SoPIN1	2.074915722
ML1>>SoPIN1	2.105998507
ML1>>SoPIN1	1.642995009
ML1>>SoPIN1	2.186273994
ML1>>SoPIN1	2.133922026
ML1>>SoPIN1	1.989883434
ML1>>SoPIN1	1.524340424
ML1>>PIN1b	2.118463967
ML1>>PIN1b	2.686582513
ML1>>PIN1b	1.895880756
ML1>>PIN1b	2.019356339
ML1>>PIN1b	2.291438425
ML1>>PIN1b	2.165910986
ML1>>PIN1b	2.382380603
ML1>>PIN1b	2.040252682
ML1>>PIN1b	2.654687381
ML1>>PIN1b	2.755924643
ML1>>PIN1b	2.846632252
ML1>>PIN1b	2.299960667
pin1-4_ML1>>SoPIN1	2.29314954
pin1-4_ML1>>SoPIN1	2.565064959
pin1-4_ML1>>SoPIN1	2.170203588
pin1-4_ML1>>SoPIN1	2.544369852
pin1-4_ML1>>SoPIN1	2.347808921
pin1-4_ML1>>SoPIN1	2.26816183
pin1-4_ML1>>SoPIN1	2.876810097
pin1-4_ML1>>SoPIN1	1.948179638
pin1-4_ML1>>SoPIN1	3.274707277
pin1-4_ML1>>SoPIN1	3.32480245
pin1-4_ML1>>SoPIN1	2.08571945
pin1-4_ML1>>SoPIN1	2.228329643
pin1-4_ML1>>PIN1b	3.291652994
pin1-4_ML1>>PIN1b	3.662048879
pin1-4_ML1>>PIN1b	3.243118318
pin1-4_ML1>>PIN1b	2.907785474
pin1-4_ML1>>PIN1b	2.719575179
pin1-4_ML1>>PIN1b	3.711286025
pin1-4_ML1>>PIN1b	3.127269912
pin1-4_ML1>>PIN1b	3.256934398
pin1-4_ML1>>PIN1b	3.397469278
pin1-4_ML1>>PIN1b	2.783961742
pin1-4_ML1>>PIN1b	2.58416994
pin1-4_ML1>>PIN1b	3.087237725
