# Supplementary material for: Cross-species functional diversity within the PIN auxin efflux protein family
Source: eLife. 2017 Oct 24;6:e31804. doi: 10.7554/eLife.31804 (PMC5655145; doi:10.7554/eLife.31804)
Supplement: Figure 9—source data 1. [file elife-31804-fig9-data1.txt]

>Macuminata|GSMUA_Achr3G07280_001|GSMUA_Achr3T07280_001
MITLADFYHVMTAVVPLYVAMILAYGSVKWWKIFTPDQCSGINRFVALFAVPLLSFHFISTNNPYEMNMRFIAADTLQKLMVLAVLAAWCRLSRRGSLEWTITIFSLSTLPNTLVMGIPLLKGMYGSYSGTLMVQIVVLQCIIWYTLMLFLFEYRAARMLISEQFPDTAGAIASITVDSDVTSLDGHRD-MLETEAEIKEDGKLHITVRRSNASRSDIYSRRSMGFSATTPRPSNLTNAEIYSLQSSRNPTPRGSSFNHNDFYSMV-------G----RSSNFGAADV---HG-----M----RGSKP---NYQLPVT---------------------------------AATQNYPAPNPSVFS---AE--------------------------------DG------GTKDLHMFVWSSSASPVSDVF-GGNNTNHHEYGLPAA-DPSAM--KEVRMAV-SP--GK--GT--T--FH-----SLPL-LIR--GRYRAWNLDRFRQW----TGGRKGGGHEDGGDKVQGA----AKGG----LMRATAMPPTSVMTRLILIMVWRKLIRNPNTYSSLIGVVWSLVSFKWHVNMPDIVSHSISILSDAGLGMAMFSLGLFMALQPRIIACGNSVAAFAMAVRFLTGPAVMAAASIAVGLRGVLLRIAIVQAALPQGIVPFVFAKEYNLHPDILSTAVIFGMLIALPITLVYYILLGL
>Spolyrhiza|Spipo15G0027400|Spipo15G0027400
MITGTDFYHVMTAMVPLYVAMILAYGSVRWWKIFTPDQCSGINRFVALFAVPLLSFHFISTNDPYTMNLRFIAADTLQKLLMLAMLAVWSRLSSRGSLEWTITLFSLSTLPNTLVMGIPLLKAMYGDYSGSLMVQIVVLQCIIWYTFMLFMFEYRAARLLITEQFPDVAGSIVSIAVDSDVVSLDGHREGAIEADAEVKEDGKVHVTVRRSNASRSDVFSRRSVGFSATTPRPSNLTNAEIYSLQSSRNPTPRGSSFNHTDFYSMA-------G----RSSNFGATDA---FG-----MVATSRGPTPRPSNYYEEDN---LAAGGPGGAKSRF-HYHTP-----APPPVSAAMHGYPAPNPGVFS---PPP---TAPAKTVSMSNAGGARKANGQPQTVAKGDE------GGKDLHMFVWSSSASPVSDVF--GGAQE---YAAAP--DAAAAPVKDVRMVV-SP--GK--VD--G--AR-----REDF-LER--DDFSFGNEREAHEA--RGSGGDVGKAAIGGGGKAGGA----DGGG----LEGKVAMPPTSVMTRLILIMVWRKLIRNPNTYSSLIGLIWSLVSFRWHVEMPAIVAKSISILSDAGLGMAMFSLGLFMALQPRIVACGNSVAAFAMAVRFLTGPAVTAAAAIAVGIRGDLLRISIVQAALPQGIVPFVFAKEYNVHPQILSTTVIFGMLIALPIDLVYYVLLGL
>Bdistachyon|Bradi1g45020|Bradi1g45020.1
MITGTDFYHVMTAMVPLYVAMMLAYGSVKWWRIFTPDQCSGINRFVALFAVPLLSFHFISTNNPYAMNLRFIAADTLQKLIVLALLTLWSHLSRNGSLEWTITLFSLSTLPNTLVMGIPLLKGMYGDESGSLMVQIVVLQCIIWYTLMLFMFEYRGARILITEQFPDTAGAIASIVVDPDVVSLDGRRD-MIETEAEVKEDGKIHVTVRRSNASRSDIYSRRSMGFSSTTPRPSNLTNAEIYSLQSSRNPTPRGSSFNHTDFYSMV-------G----RSSNFAAGDV---FGGPGPVVRT---GATPRPSNYEEDKA----------AA---------------------AGGNKYPAPNPAMAA--APPK----------------PGKKQQQQ----GKGE-------DGKDLHMFVWSSSASPVSDVF-GNG-AE---YNV----DAAAV--KDVRVAVASP--RK--GD--G--RKEK---GEDY-VER--DEFSFGNKGMAGER--DAEAGD---------EK--------DQGNAG-GVVAATAMPPTSVMTRLILIMVWRKLIRNPNTYSSLIGLVWSLVCFRWNFEMPAIIMKSIAILSDAGLGMAMFSLGLFMALQPRIIACGNKRASFAMAVRFLTGPAVMAAASIAVGLRGKLLHVAIVQAALPQGIVPFVFAKEYSVHPDILSTAVIFGMLIALPITLVYYILLGL
>Osativa|LOC_Os06g12610|LOC_Os06g12610.1
MITGADFYHVMTAMVPLYVAMILAYGSVKWWRIFTPDQCSGINRFVALFAVPLLSFHFISTNNPYTMNLRFIAADTLQKLIVLALLTLWSHLSRRGSLEWTITLFSLSTLPNTLVMGIPLLKGMYGEFSGSLMVQIVVLQCIIWYTLMLFMFEYRGARILITEQFPDTAGAIASIVVDADVVSLDGRRD-MIETEAEVKEDGKIHVTVRRSNASRSDVYSRRSMGFSSTTPRPSNLTNAEIYSLQSSRNPTPRGSSFNHTDFYSMV-------G----RSSNFAAGDA---FG-----VRT---GATPRPSNYEEDAA----------APNKAG-----------------SKYGQYPAPNPAMAA---PPK----------------PKKAANGQ----AKGE-------DGKDLHMFVWSSSASPVSDVF-GNG-AE---YN-----DAAAV--KEVRMAVASP--RK--AD--G--------------VER--DDFSFGNRGVA-ER--DAEAGD---------EKSVAAAVSGEHGKPG-LTPAPTAMPPTSVMTRLILIMVWRKLIRNPNTYSSLIGLIWSLVCFRWNFEMPAIILKSISILSDAGLGMAMFSLGLFMALQPRIIACGNKVATFAMAVRFLTGPAVMAAASIAVGLRGTLLHVAIVQAALPQGIVPFVFAKEYSVHPDILSTAVIFGMLIALPITLVYYILLGL
>Sitalica|Seita.4G101300|Seita.4G101300.1
MITGTDFYHVMTAMVPLYVAMILAYGSVRWWRIFTPDQCSGINRFVALFAVPLLSFHFISTNNPYTMNLRFIAADTLQKLIVLALLTAWSYLSRRGCLEWTITLFSLSTLPNTLVMGIPLLKGMYGDFSGSLMVQIVVLQCIIWYTLMLFMFEYRGARILITEQFPDTAGAIASIVVDPDVVSLDGRND-AIETEAEVKEDGKIHVTVRRSNASRSDIYSRRSMGFSSTTPRPSNLTNAEIYSLQSSRNPTPRGSSFNHTDFYSMV-------G----RSSNFAAGDA---FG-----VRT---GATPRPSNYEEDAQ----------GKA--------------------NKYGQYPAPNPAMAA---PAK--------------GQPKKAANGQ----AKGE-------DGKDLHMFVWSSSASPVSDVF-GNGNAE---YN-----DAAAV--KEVRMAVASP--RKVAAD--G--RKER---GEDF-AER--DDFSFGNRGGA-ER--DAEAGD---------EKAAVA----GQGNAG--VGAPAAMPPTSVMTRLILIMVWRKLIRNPNTYSSLIGLIWSLVCFRWNFEMPAIILKSISILSDAGLGMAMFSLGLFMALQPRIIACGNKVATFAMAVRFLTGPAVMAAASFAVGLRGTLLHVAIVQAALPQGIVPFVFAKEYGVHPDILSTAVIFGMLIALPITLVYYILLGL
>Sbicolor|Sobic.010G095100|Sobic.010G095100.1
MITGTDFYHVMTAMVPLYVAMILAYGSVRWWRIFTPDQCSGINRFVALFAVPLLSFHFISTNNPYTMNLRFIAADTLQKLIVLALLTAWSYLSRRGCLEWTITLFSLSTLPNTLVMGIPLLKGMYGDFSGSLMVQIVVLQCIIWYTLMLFMFEYRGARILITEQFPDTAGAIASIVVDPDVVSLDGRND-AIETEAEVKEDGKIHVTVRRSNASRSDIYSRRSMGFSSTTPRPSNLTNAEIYSLQSSRNPTPRGSSFNHTDFYSMV-------G----RSSNFAAGDA---FG-----LRT---GATPRPSNYEEEAQ----------GGKAAN-----------------KYGGQYPAPNPAMAAQPMPTK-------------QGLKKAAANGQ----AKGE-------DGKDLHMFVWSSSASPVSDVF-GNGAAE---YN-----DAAAV--KEVRMAVASP--RKVAAD--G--RKER---GEDF-TER--DDFSFGNKGAA-ER--DAEAGD---------EKAAAL----QVGNACGVAAAPAAMPPTSVMTRLILIMVWRKLIRNPNTYSSLIGLVWSLVCFRWNFEMPAIILKSISILSDAGLGMAMFSLGLFMALQPRIIACGNKVATFAMAVRFLTGPAVMAAASLAVGLRGTLLHVAIVQAALPQGIVPFVFAKEYGVHPDILSTAVIFGMLIALPITLVYYILMGL
>Bdistachyon|Bradi3g59520|Bradi3g59520.1
MITAADFYHVMTAVVPLYVAMILAYGSVKWWRIFTPDQCSGINRFVALFAVPLLSFHFISSNNPYTMNLRFIAADTLQKLMVLAMLTAWSHLSRSGSLEWTITLFSLSTLPNTLVMGIPLLKGMYGDFSGSLMVQIVVLQCIIWYTLMLFMFEYRGARMLITEQFPDTAGAIASIVVDPDVVSLDGRRD-AIETEAEVKEDGKIHVTVRRSNASRSDVYSRRSMGFSSTTPRPSNLTNAEIYSLQSSRNPTPRGSSFNHTDFYSMV-------G----RSSNFGAADA---FG-----VRT---GATPRPSNYEDDAP----------PKQPAQGKYQIP-----GAAINGAAAGQYPAPNPAVAA---PKR----------------KVATANGQ----GKG--------GGEDLHMFVWSSSASPVSDVFGGGGGPD---YN-----DAAAA--K-------SP--RK--MD--G--GAKE---REDY-VER--DEFSFGNRGGAMER--DAEAGD---------EKAAVG-------GGN-GGAAAAAMPPTSVMTRLILIMVWRKLIRNPNTYSSLIGLIWSLVCFRWNFEMPAIVLKSISILSDAGLGMAMFSLGLFMALQPRIIACGNKVATYAMAVRFFAGPAVMLAASFAVGLRGTLLHVALVQAALPQGIVPFVFAKEYSVHPDILSTAVIFGMLIALPITLVYYIVLGL
>Osativa|LOC_Os02g50960|LOC_Os02g50960.1
MITAADFYHVMTAMVPLYVAMILAYGSVKWWRIFTPDQCSGINRFVALFAVPLLSFHFISTNNPYTMNLRFIAADTLQKLMVLAMLTAWSHLSRRGSLEWTITLFSLSTLPNTLVMGIPLLKGMYGEFSGSLMVQIVVLQCIIWYTLMLFMFEYRGARMLITEQFPDTAANIASIVVDPDVVSLDGRRD-AIETETEVKEDGRIHVTVRRSNASRSDIYSRRSMGFSSTTPRPSNLTNAEIYSLQSSRNPTPRGSSFNHTDFYSMV-------G----RSSNFGAADA---FG-----VRT---GATPRPSNYEDDAS------------KP---KYPLP-ASNAA-----PMAGHYPAPNPAVSS---APK--------------GAKKAATNGQ----AK----------GEDLHMFVWSSSASPVSDVF-GGGAPD---YN-----DAAAV--K-------SP--RK--MD--G--AKD----REDY-VER--DDFSFGNRGVM-DR--DAEAGD---------EKAAAA----AGADPSKAMAAPTAMPPTSVMTRLILIMVWRKLIRNPNTYSSLIGLIWSLVCFRWNFEMPAIVLKSISILSDAGLGMAMFSLGLFMALQPHIIACGNKVATYAMAVRFLAGPAVMAAASFAVGLRGTLLHVAIVQAALPQGIVPFVFAKEYSVHPSILSTAVIFGMLIALPITLVYYILLGL
>Sitalica|Seita.1G317400|Seita.1G317400.1
MITGADFYHVMTAMVPLYVAMILAYGSVRWWRIFSPDQCSGINRFVALFAVPLLSFHFISTNNPYTMNLRFIAADTLQKLMVLAMLTAWSHLSRRGSLEWTITLFSLSTLPNTLVMGIPLLKGMYGDFSGSLMVQIVVLQCIIWYTLMLFMFEYRGARMLITEQFPDTAGAIASIVVDPDVVSLDGRRD-AIETEAEVKEDGKIHVTVRRSNASRSDIYSRRSMGFSSTTPRPSNLTNAEIYSLQSSRNPTPRGSSFNHNDFYSMV-------G----RSSNFGAADA---FG-----IRT---GATPRPSNYEDDAS------------KP---KYPLP-VVNAA-----PGAGHYPAPNPAVAA---APK--------------GAKKAATNGQ----AK----------GEDLHMFVWSSSASPVSDVF-GGGAPD---YN-----DAAAA--K-------SP--RK--MD--G--AKE----RDDY-VER--DEFSFGNRGAM-DR--DAEAGD---------EKAAVA----GGGDPN-AVAAPTAMPPTSVMTRLILIMVWRKLIRNPNTYSSLIGLIWSLVCFRWNFEMPAIVLKSISILSDAGLGMAMFSLGLFMALQPRIIACGNKVATFAMAVRFLTGPAVMAAASFAVGLRGTLLHVAIVQAALPQGIVPFVFAKEYNVHPDILSTAVIFGMLIALPITLVYYILLGL
>Sbicolor|Sobic.004G240900|Sobic.004G240900.1
MITATDFYHVMTAVVPLYVAMILAYGSVRWWRIFSPDQCSGINRFVALFAVPLLSFHFISTNNPYTMNLRFIAADTLQKLMVLAMLTAWSHLSRRGSLEWTITLFSLSTLPNTLVMGIPLLKGMYGDFSGSLMVQIVVLQCIIWYTLMLFMFEYRGARLLITEQFPDNAGAIASIVVDPDVVSLDGRRD-AIETEAEVKEDGKIHVTVRRSNASRSDIYSRRSMGFSSTTPRPSNLTNAEIYSLQSSRNPTPRGSSFNHNDFYSMV-------G----RSSNFGAADA---FG-----IRT---GATPRPSNYEDDAA------------KPA--KYPLP-VVNAAAPVPGAAAGHYPAPNPAVAA---APK---------------KKAAGTNGQ----AK----------GEDLHMFVWSSSASPVSDVF-GGGAPD---YN-----DAAAAV-K-------SP--RK--MDGGG--AKD----RDDY-VER--DEFSFGNRGAM-DR--DAEAGD---------EKAAAA-TAVAGGDPN-AVAAPTAMPPTSVMTRLILIMVWRKLIRNPNTYSSLIGVIWSLVCFRWNFQMPAIVLQSISILSDAGLGMAMFSLGLFMALQPRIIACGNKVATFAMAVRFLTGPAVMAAASFAVGLRGTLLHVAIVQAALPQGIVPFVFAKEYNVHPDILSTAVIFGMLIALPITLVYYILLGL
>Acoerulea|Aquca_091_00027|Aquca_091_00027.1
MIKLSDFYHVMTAVVPLYVAMILAYGSVKWWKIFTPDQCSGINRFVALFAVPLLSFHFIASNNPYKMNFRFIAADTLQKIIMLVVLGIWSRVSKRGCLEWTITLFSLSTLPNTLVMGIPLLKGMYGNFSGSLMVQIVVLQCIIWYTLMLFMFEYRGARMLITEQFPDTAGSIVSITVDSDVVSLDGRDG-MVETETEIKEDGKLHVTVRKSNASRSEIFSRRSQGLSSNTPRPSNLTNAEIYSLQSSRNPTPRGSSFNHTDFYSMVA-G----G----RGSNFGPSDA---YG-----LTT-SRGPTPRPSNYEEEMN----------NNKTRF-HYHGG---------QQDVGRHYPAPNPDMFS---PTA-SRTLPSATTTTTTTATTKKPNGQVTTQQKPEE------GTRDLHMFVWSSSASPVSDVF---GSQE---YAAH---EHSA---KDVRVAV-SP--GK--VE--G--QRDIH--QEDY-LDQKDDQFSFGNRALGDRE--MIDE-P---------TKIT--------------ETRGKAMPPTSVMTRLILIMVWRKLIRNPNTYSSLIGLTWSLVSFRWDVKMPAIIAQSISILSDAGLGMAMFSLGLFMALQPRIIACGNSIATFAMAVRFLTGPAVMAAASIAVGLRGVLLHVAIVQAALPQGIVPFVFAKEYNVHPDILSTAVIFGMLIALPITLVYYILLGL
>Slycopersicum|Solyc03g118740.2|Solyc03g118740.2.1
MITLSDFYHVMTAVVPLYVAMILAYGSVKWWKIFSPDQCSGINRFVALFAVPLLSFHFIAANNPYAMNLRFIAADTLQKLIVLGVLAVWANVSKRGSLEWSITLFSLSTLPNTLVMGIPLLKGMYGDFSGSLMVQIVVLQCIIWYTLMLFMFEFRGARLLISEQFPDTAGSIVSIHVDSDVMSLDGRQ--VLETEAELKEDGKLHVTVRKSNASRSDIFSRRSGGFSSTTPRPSNLTNAEIYSLQSSRNPTPRGSSFNHTDFYSMVA-G--TAG----RNSNFGANDV---YG-----MSNNSRGPTPRPSNYEEES------------GKSRFNNYHGG-----AAAPQSNSNTHYPAPNPGMFS---PSN-NGNKA-------HKSTAKKGDQE---------------VGKDLHMFVWSSSNSPVSDVF---GGHD---YTANL--DQPAAPNKDVRVPI-SP--GK--VE--G--QRNNN--QENY-MER--DDFSFANRDGVDQM--NNQD-G---------EKAG--------------ENKAKVMPPTSVMTRLILIMVWRKLIRNPNTYSSLFGLTWSLVSFRWNLKMPAIIAQSISILSDAGLGMAMFSLGLFMALQPRIIACGNSVASFAMAVRFLTGPAVMAAASIAVGLRGTLLHVAIVQAALPQGIVPFVFAKEYNVHPDILSTAVIFGMLIALPITLVYYIFMGL
>Egrandis|Eucgr.K02271|Eucgr.K02271.1
MITGTDFYHVMTAMVPLYVAMILAYGSVKWWKIFTPDQCSGINRFVALFAVPLLSFHFISTNDPYTMNFKFIAADTLQKIVVLAVLFVWAKVSKRGSLDWTITLFSLSTLPNTLVMGIPLLQGMYGEYSGSLMVQIVVLQCIIWYTLMLFMFEYRGAKILISEQFPDMAGSIVSIHVDSDIMSLDGRQ--PLETEAEVKEDGKLHVTVRRSNASRSDIFSRRSQGLSSTTPRPSNLTNAEIYSLQSSRNPTPRGSSFNHTDFYSMMA-G----Q----RSSNFGSADV---YG-----LSA-SRGPTPRPSNYEEDG-----------GNKPRF-HYHGQ-----------GGGAHYPAPNPGMFS---PKS-GGGGG---------NNVKKPNGQ--A-QKGED------GGKDLHMFVWSSSASPVSDVF---GNNNHDQFGPN---ES-----KDVRLAV-SP--GK--VE--N--HGEN---QEEY-MER--NEFSFGNR----EN--VTHE-A---------EKVD--------------DGKPKAMPPSSVMTRLILIMVWRKLIRNPNTYSSLIGLTWSLVSFRWHLVMPAIIAKSIAILSDAGLGMAMFSLGLFMALQPRIIACGNSVAAFAMAVRFLTGPAVMAAASIAVGLKGDLLHIAIVQAALPQGIVPFVFAKEYSVHPDILSTAVIFGMLIALPITLVYYILLGI
>Mesculenta|Manes.14G171100|Manes.14G171100.1
MITPTDFYHVMTAMVPLYVAMILAYGSVKWWKIFTPDQCSGINRFVALFAVPLLSFHFISSNDPYAMNFRFIAADTLQKVIVLGVLALWTNLSKRGCLEWTITLFSLSTLPNTLVMGIPLLKGMYGEYSGSLMVQIVVLQCIIWYTLMLFMFEYRGAKMLIAEQFPDTAGSIVSIHVDSDIMSLDGRQ--PLETEAEIKEDGKLHVTVRKSNASRSDIFSRRSQGLSSTTPRPSNLTNAEIYSLQSSRNPTPRGSSFNHNDFYSMMA-A----G----RNSNFGSSDV---YG-----LSA-SRGPTPRPSNYEEDGG----------GNKPRF-HYHGS-----------GGATHYPAPNPGMFS---PTG-SKGGVAANNA----AGPKKPNGQ--AHMKAEDG-----GGRDLHMFVWSSSASPVSDVF---GSHD---YGAH---DQ-----KEVRLAV-SP--GK--VE--G--HRENHQHHEDY-MER--EDFSFGNRGIEREMNNNNHQ-G---------EKII------------GDEGKSKAMPPTSVMTRLILIMVWRKLIRNPNTYSSLIGLTWSLISFRWHVEMPAIIAKSISILSDAGLGMAMFSLGLFMALQPRIIACGNSIAAFAMAVRFLTGPAVMAAASIVVGLRGTLLHIAIVQAALPQGIVPFVFAKEYNVHPDILSTGVIFGMLIALPITLVYYVLLGL
>Mesculenta|Manes.06G006800|Manes.06G006800.1
MITITDFYHVMTAMVPLYVAMILAYGSVKWWKIFTPDQCSGINRFVALFAVPLLSFHFISSNDPYAMNFRFIAADTLQKVIVLVVLAFWTKLSKRGCLEWTITLFSLSTLPNTLVMGIPLLKGMYGEFSGSLMVQIVVLQCIIWYTLMLFLFEYRGAKLLISEQFPDTAGSIVSIHVDSDIMSLDGRQ--PLETEAEIKEDGKLHVTVRKSNASRSDIFSRRSQGLSSTTPRPSNLSNAEIYSLQSSRNPTPRGSSFNHTDFYSMMA-T----G----RNSNFGASDV---YG-----LSA-SRGPTPRSSNYEEDGG-------GL-GNKPRF-HYHAS-----------GGAAHYPAPNPGMFS---PTG-SKGGVAANNA--AAAATKKPNGQ--AQQKAEDG-----GGKDLHMFVWSSSASPVSDVF---GSHD---YGGH---DQ-----KEARLAV-SP--GK--VE--G--NRENH-HQEDY-MER--EDFSFGNIGVEREM--NNNH-----------EKVM------------ENVGKPKPMPPTSVMTRLILIMVWRKLIRNPNTYSSLIGLIWSLVSFRWHIEMPAIIAKSISILSDAGLGMAMFSLGLFMALQPRIIACGNSIAAFAMAVRFLTGPAVMAAASIAVGLRGTLLHVAIVQAALPQGIVPFVFAKEYNVHPDILSTGVIFGMLIALPITLVYYILLGL
>Ptrichocarpa|Potri.015G038700|Potri.015G038700.1
MISLLDFYHVMTAMVPLYVAMILAYGSVKWWKIFTPDQCSGINRFVALFAVPLLSFHFISTNDPYNMNLRFITADSLQKIIVLVVLALWTKLSKRGCLEWTITLFSLSTLPNTLVMGIPLLKGMYGDYSGSLMVQVVVLQCIIWYTLMLFMFEYRGAKLLISEQFPDTAGSIVSIHVDSDIMSLDGRQ--PLETEAAIKEDGKLHVTVRKSNASRSDIFSRRSQGLSSTTPRPSNLTNAEIYSLQSSRNPTPRGSSFNHTDFYSMMA-A----G----RNSNFGASDV---YG-----LSA-SRGPTPRPSNFEEEHG-------G--SNKPRFHHYHAP-----------GGATHYPAPNPGMFS---PTTAASKGVSANANNTAAAAAKKPNGQ--AQQKAED-------GRDLHMFVWSSSASPVSDVF---GGHD---YGAH---DL-----KDVRVAV-SP--GK--VE--G--QREN---QEDYNLER--DDFSFGNRGLDRER--NSHE-G---------EKVG-------------FDGKPKPMPPTSVMTRLILIMVWRKLIRNPNTYSSLIGLIWSLVSFRWNVKMPLIIAKSISILSDAGLGMAMFSLGLFMALQPRIIACGNSIAAFSMAVRFLTGPAIMAAASIAVGIRGTLLHIAIVQAALPQGIVPFVFAKEYNVHPEILSTGVIFGMLIALPITLVYYILLGL
>Ptrichocarpa|Potri.012G047200|Potri.012G047200.1
MISLLDFYHVMTAMVPLYVAMILAYGSVKWWKIFTPDQCSGINRFVALFAVPLLSFHFISTNDPYKMNFRFIAADTLQKIIVLVVLAFWTMFSKRGCLEWTITLFSLSTLPNTLVMGIPLLKGMYGDYSGSLMVQVVVLQCIIWYTLMLFLFEYRGAKLLISEQFPDTAGSIVSIHVDSDIMSLDGRQ--PLETEAEIKEDGKLHVTVRKSNASRSDIFSRRSQGLSSTTPRPSNLTNAEIYSLQSSRNPTPRGSSFNHTDFYSMMA-A----G----RNSNFGASDV---YG-----LSA-SRGPTPRPSNFEEENG-------G--SNKPRF-HYHAP-----------GGATHYPAPNPGMFS---PTT-ASKGVAANANN---AAAKKPNGQ--AQQKAED-------GRDLHMFVWSSSASPVSDVF---GGHD---YGAH---DQ-----KDVRLAV-SP--GKVSVE--G--HTEN---QEDYNLER--DGFSFGNRGMDREM--NNPE-G---------EKVG-------------AAGKPKPMPPTSVMTRLILIMVWRKLIRNPNTYSSLIGLTWSLVSFRWDVQMPAIIAKSISILSDAGLGMAMFSLGLFMALQPRIIACGNSVAAFAMAVRFLTGPAVMAAASIAVGLRGTLLHIAIVQAALPQGIVPFVFAKEYNVHPDILSTAVIFGMLIALPITLVYYILMGL
>Csinensis|orange1.1g007420m.g|orange1.1g007420m
MITLADFYHVMTAMVPLYVAMILAYGSVKWWKIFTPDQCSGINRFVALFAVPLLSFHFISSNDPYKMNLRFIAADTLQKIIVLVVLAIWSKLSKRGCLEWTITLFSVSTLPNTLVMGIPLLKGMYGEFSGSLMVQIVVLQCIIWYTLMLFMFEYRGARLLISEQFPDTAGSIVSIHVDSDIMSLDGRQ--PLETDAEIKEDGKLHVTVRKSNASRSDIFSRRSQGLSSTTPRPSNLTNAEIYSLQSSRNPTPRGSSFNHADFYSMMA-G----G----RSSNFGATDV---YG-----LSATSRGPTPRPSNYEDEAN-------N--ANKSRF-H-------------------HYPAPNPGMFS---PTN-NNTRV--NAS----ANKKAINGQ--AQQKGEDGAGAGAGARDLHMFVWSSSASPVSDVF---GGHD---YNNN---DH-----KEVRLAV-SPQGGK--GE--G---GGG---HEEY-MER--EDFSFGNRR-GLES--NNNE-G---------EKVG--------------DEKPKAMPPTSVMTRLILIMVWRKLIRNPNTYSSLIGLVWSLVSFRWNVQMPAIVAKSISILSDAGLGMAMFSLGLFMALQPRIIACGNSIAAFSMAVRFLTGPAVMAAASIAVGLRGVLLHVAIVQAALPQGIVPFVFAKEYNVHPDILSTGVIFGMLIALPITLVYYILLGL
>Graimondii|Gorai.008G290000|Gorai.008G290000.1
MITLTDFYHVMTAMVPLYVAMILAYGSVKWWKIFTPDQCSGINRFVALFAVPLLSFHFIASNNPYTMNFRFIAADTLQKIIVLVVLAIWSKVSKRGCLEWTITLFSLSTLPNTLVMGIPLLKGMYGEFSGSLMVQIVVLQCIIWYTLMLFMFEYRGAKMLISEQFPDTAGSIVSIHVDSDIMSLDGRQ--PLETEAEIKDDGKLHVTVRKSNASRSDIFSRRSQGLSSTTPRPSNLTNAEIYSLQSSRNPTPRGSSFNHTDFYSMMA-G----G----RNSNFGSGDV---YG-----MSA-SRGPTPRPSNYEEDG-----------SGKPRF-HYHGQ----------SGVTGHYPAPNPGMFS---PTG-SK-------------GVKKPNGQ--AHQKVEDG-----GGKDLHMFVWSSSASPVSDVF--GGGHE---YGVT---DQ-----KEVRLAV-SP--GK--VE--G--HRDN---QEEF-MER--DEFSFGNRREMNNV-QESGE-N---------NKVGEA----------IAIANPKTMPPTSVMTRLILIMVWRKLIRNPNTYSSLIGLTWSLISFRWNVEMPAIIAKSISILSDAGLGMAMFSLGLFMALQPKIIACGNSVAAFAMAVRFLTGPAVMAAASIAVGLKGVLLHVAIVQAALPQGIVPFVFAKEYNVHPDILSTAVIFGMLIALPITLVYYILLGI
>Graimondii|Gorai.006G191800|Gorai.006G191800.1
MITLTDFYHVMTAMVPLYVAMILAYGSVKWWKIFSPGQCSGINRFVALFAVPLLSFHFIASNDPYAMNFRFIAADTLQKVMVLGILAVWSKVSKRGCLEWTITLFSLSTLPNTLVMGIPLLKGMYGEFSGSLMVQIVVLQCIIWYTLMLFMFEYRGAKMLISEQFPDTAGSIVSIHVDSDIMSLDGRQ--PLETEAEIKEDGKLHVTVRKSNASRSDIFSRRSQGLSSTTPRPSNLTNAEIYSLQSSRNPTPRGSSFNHTDFYSMMA-G----G----RNSNFGAADV---YG-----LSA-SRGPTPRPSNYEEDGT-------G--MGKPRF-HYHAQ---------GGAGAAHYPAPNPGMFS---PNG-SK------------ANTKKPNDQ--AQQKAED------GGRDLHMFVWSSSASPVSDVFGGGGGHE---YGAN---EQ-----KEVRVAV-SP--GK--AE--G--HREN---NEEY-MER--EDFSFGNRGLEREM-TNNHE-G---------DKVG--------------DGKPKTMPPASVITRLILIMVWRKLIRNPNTYSSLIGLTWSLISFRWNVQMPAIIAKSISILSDAGLGMAMFSLGLFMALQPRIIACGNSVAAFAMGVRFLAGPAVMAAASIAVGLRGVLLHVAIVQAALPQGIVPFVFAKEYNLHPDILSTAVIFGMLIALPITLVYYILLGL
>Graimondii|Gorai.007G003800|Gorai.007G003800.1
MISITDFYHVMTAMVPLYVAMVLAYGSVKWWKIFTPDQCSGINRFVALFAVPLLSFHFIASNDPYSMNFRFIAADTLQKLIVLAVLAVWTKVSKRGCLEWTITLFSLSTLPNTLVMGIPLLKGMYGDFSGSLMVQIVVLQCIIWYTLMLFLFEYRAAKMLISEQFPGTAGSIVSIHVDSDVVSLDGRQ--PIETEAEIKEDGKLHVTVRKSNASRSDIFSRRSHGFTSTTPRPSNLTNAEIYSLQSSRNPTPRGSSFNHTDFYSMMA-G----G----RNSNFGSADV---YG-----LSA-SRGPTPRPSNYEEDGA-------A--AGKPRF-HYQAP-----GGGGGGGGATHYPVPNPGMFS---PTG-SKPLGGGNAN----ANAKRPNGH--PQQKSED------GGRDLPVFVWSSSASPVSDVF-GGTGHD---YGAA---DQ-----KDVRLAV-SP--GK--VE--G--HREN---REEY-MER--EDLSFAKGGMNGEM--NKHE-G---------DKLG------------DGNGKPNTMPPTSVMTRLILIMVWRKLIRNPNTYSSLIGLTWSLISFRWNVEMPAIIAKSISILSDAGLGMAMFSLGLFMALQPRIIACGNSVAAFAMAVRFLTGPAVMAAASIAVGLRGVLLRVAIVQAALPQGIVPFVFAKEYSLHPDILSTAVIFGMLIALPITLVYYILLGI
>Alyrata|476492|476492
MITAADFYHVMTAMVPLYVAMILAYGSVKWWKIFTPDQCSGINRFVALFAVPLLSFHFIAANNPYAMNLRFLAADSIQKIIVLSLLFLWCKLSRNGSLDWTITLFSLSTLPNTLVMGIPLLKGMYGDFSGDLMVQIVVLQCIIWYTLMLFLFEYRGAKLLISEQFPDTAGSIVSIHVDSDIMSLDGRQ--PLETEAEIKEDGKLHVTVRRSNASRSDIYSRRSQGLSA-TPRPSNLTNAEIYSLQSSRNPTPRGSSFNHTDFYSMMA-S--GGG----RNSNFGPGEAV--FG---------SKGPTPRPSNYEEDGGAAKPTAAGTAAGAGRF-HYQSG------GSGG-GGGAHYPAPNPGMFS---PNT-GGGGDRAAKGNAPVVGGKR---Q-------DG------NGRDLHMFVWSSSASPVSDVFGGGGGNHHADYATATNDHQ-----KDVKISV-PQ--GN--SN------------ENQY-VER--EEFSFGNKDDDSKV--LATDGG---------NNISNK----T--------PQAKVMPPTSVMTRLILIMVWRKLIRNPNSYSSLFGITWSLISFKWNIEMPALIAKSISILSDAGLGMAMFSLGLFMALNPRIIACGNRRAAFAAAMRFLAGPAVMLVASYAVGLRGVLLRVAIIQAALPQGIVPFVFAKEYNVHPDILSTAVIFGMLIALPITLLYYILLGL
>Athaliana|AT1G73590|AT1G73590.1
MITAADFYHVMTAMVPLYVAMILAYGSVKWWKIFTPDQCSGINRFVALFAVPLLSFHFIAANNPYAMNLRFLAADSLQKVIVLSLLFLWCKLSRNGSLDWTITLFSLSTLPNTLVMGIPLLKGMYGNFSGDLMVQIVVLQCIIWYTLMLFLFEYRGAKLLISEQFPDTAGSIVSIHVDSDIMSLDGRQ--PLETEAEIKEDGKLHVTVRRSNASRSDIYSRRSQGLSA-TPRPSNLTNAEIYSLQSSRNPTPRGSSFNHTDFYSMMA-S--GGG----RNSNFGPGEAV--FG---------SKGPTPRPSNYEEDGGPAKPTAAGTAAGAGRF-HYQSG------GSGG-GGGAHYPAPNPGMFS---PNT-GGGGGTAAKGNAPVVGGKR---Q-------DG------NGRDLHMFVWSSSASPVSDVFGGGGGNHHADYSTATNDHQ-----KDVKISV-PQ--GN--SN------------DNQY-VER--EEFSFGNKDDDSKV--LATDGG---------NNISNK----T--------TQAKVMPPTSVMTRLILIMVWRKLIRNPNSYSSLFGITWSLISFKWNIEMPALIAKSISILSDAGLGMAMFSLGLFMALNPRIIACGNRRAAFAAAMRFVVGPAVMLVASYAVGLRGVLLHVAIIQAALPQGIVPFVFAKEYNVHPDILSTAVIFGMLIALPITLLYYILLGL
>Bstricta|Bostr.10273s0003|Bostr.10273s0003.1
MITATDFYHVMTAMVPLYVAMILAYGSVKWWKIFTPDQCSGINRFVALFAVPLLSFHFIAANNPYAMNLRFLAADSLQKIIVLSLLFLWCKLSRNGSLDWTITLFSLSTLPNTLVMGIPLLKGMYGDFSGDLMVQIVVLQCIIWYTLMLFLFEYRGAKLLISEQFPDTAGSIVSIHVDSDIMSLDGRQ--PLETEAEIKEDGKLHVTVRRSNASRSDIYSRRSQGLSA-TPRPSNLTNAEIYSLQSSRNPTPRGSSFNHTDFYSMMA-SGGGGG----RNSNFGPGEAV--FG---------SKGPTPRPSNYEEDGGAAKPTAAGTAAGAGRF-HYPSG------GSGGGGGGKHYPAPNPGMFS---PQT-GGGGGTAAKGNAPVVGGKR---Q-------DG------NGRDLHMFVWSSSASPVSDVF--GGGNHHADYAAATNDHQ-----KDVKISV-PQ--GN--SN------------ENQY-VER--EEFSFGNKDDDSKV--LATDGG---------NNISNK----T--------PQPKVMPPTSVMTRLILIMVWRKLIRNPNSYSSLFGIAWSLISFKWNIEMPALIAKSISILSDAGLGMAMFSLGLFMALNPRIIACGNRRAAFAAAMRFLVGPAVMLVASYAVGLRGVLLRVAIIQAALPQGIVPFVFAKEYNVHPDILSTAVIFGMLIALPITLLYYILLGL
>BrapaFPsc|Brara.B02062|Brara.B02062.1
MITATDFYHVMTAMVPLYVAMILAYGSVKWWKIFTPTQCSGINRFVALFAVPLLSFHFIAANNPYAMNLRFLAADSLQKVIVLSLLFLWCKLSPNGSLDWTITLFSLTTLPNTLVMGIPLLKGMYGDFSGDLMVQIVVLQCIIWYTLMLFLFEYRGAKLLISEQFPDTAGSIVSIHVDSDIMSLDGRQ--PLETEAEIKEDGKLHVTVRRSNASRSDIYSRRSQGLSA-TPRPSNLTNAEIYSLQSSRNPTPRGSSFNHTDFYSMMA-A--GGG----RNSNFGPGEAV--FG---------SKGPTPRPSNYEEDGG-AKP-----AAGAGRF-PYQSG------GSG--GGGAHYPAPNPGMFS---PQS-G-GGGAAAKGNGAVVGGKRGNGQ-------DG------NGRDLHMFVWSSSASPVSDVF-GGGGNHHSDYAAATNEQH-----KDVKISV-PQ--GN--SN------------DSQY-VER--EDFSFGNKDDDSKV--LATD-----------NNISNK----A------QQQQPKVMPPTSVMTRLILIMVWRKLIRNPNSYSSLFGITWSLISFKWNIEMPAIIAKSISILSDAGLGMAMFSLGLFMALNPRIIACGNRRAAFAAGMRFLAGPAVMTVASYAVGLRGVLLRVAIIQAALPQGIVPFVFAKEYNVHPDILSTAVIFGMLIALPITLLYYILVGL
>BrapaFPsc|Brara.G03257|Brara.G03257.1
MITATDFYHVMTAMVPLYVAMILAYGSVKWWKIFTPDQCSGINRFVALFAVPLLSFHFIAANNPYAMNLRFLAADSLQKIIVLCLLFLWCKISRTGSLDWTITLFSLTTLPNTLVMGIPLLKGMYGEFSGELMVQIVVLQCIIWYTLMLFLFEYRGAKLLISEQFPDTAGSIVSIHVDSDIMSLDGRQ--PLETEAEIKEDGKLHVTVRRSNASRSDIYSRRSQGLSA-TPRPSNLTNAEIYSLQSSRNPTPRGSSFNHTDFYSMMG-A--TGG----RNSNFGPGEAV--FG---------SKGPTPRPSNYEEDGG-AKPPA---GGGAGRF-HHQSG------GS-----GAHYPAPNPGMFS---PQT-G-GGTAAAKGSVPVGGGKRGSGQ-------DG------NGRDLHMFVWSSSASPVSDVF-GGGANHHADYAAANNDLH-----KDVKISV-PQ--GN--SN------------DNQH-VDR--EEFSFGNKDDDSKV--LATDGV---------NNISNK----S-------QQQAKVMPPTSVMTRLILIMVWRKLIRNPNSYSSLFGITWSLISFKWNIEMPAIIAKSISILSDAGLGMAMFSLGLFMALNPKIIACGNRKAAFAAGMRFLVGPAVMVVASYAVGLRGVLLRVAIIQAALPQGIVPFVFAKEYNVHPSILSTAVIFGMLIALPITLLYYILLGL
>Crubella|Carubv10019970m.g|Carubv10019970m
MITAADFYHVMTAMVPLYVAMILAYGSVKWWKIFTPDQCSGINRFVALFAVPLLSFHFIAANNPYAMNLRFLAADSLQKVIVLSLLFLWCKLSRNGSLDWTITLFSLSTLPNTLVMGIPLLKGMYGNFSGDLMVQIVVLQCIIWYTLMLFLFEYRGAKLLISEQFPDTAGSIVSIHVDSDIMSLDGRQ--PLETEAEIKEDGKLHVTVRRSNASRSDIYSRRSQGLSA-TPRPSNLTNAEIYSLQSSRNPTPRGSSFNHTDFYSMMA-S--GGGGPGVRNSNFGPGEAV--FG---------SKGPTPRPSNYEDDGGAAKPTAAGTATGAGRF-HYQSG------GSGGAGGGAHYPAPNPGMFS---PQP-GSGGVTAAKGNAPVSGGKR---Q-------DG------NGRDLHMFVWSSSASPVSDVF--GGGNHHADYATATNDHQ-----KDVKISV-PQ--GN--GN------------DNQF-VER--EEFSFGNKDDDSKV--LATDGG---------NNISNK----T--------PQPKVMPPTSVMTRLILIMVWRKLIRNPNSYSSLFGIAWSLVSFKWNIEMPALIAKSISILSDAGLGMAMFSLGLFMALNPRIIACGNRRAAFAAAMRFVVGPAVMLVASYAVGLRGVLLHVAIIQAALPQGIVPFVFAKEYNVHPDILSTAVIFGMLIALPITLLYYILLGL
>Esalsugineum|Thhalv10018278m.g|Thhalv10018278m
MITATDFYHVMTAMVPLYVAMILAYGSVKWWKIFTPDQCSGINRFVALFAVPLLSFHFIAANNPYAMNLRFLAADSLQKVIVLSLLFLWCKLSRNGSLDWTITLFSLTTLPNTLVMGIPLLKGMYGDFSGELMVQIVVLQCIIWYTLMLFLFEYRGAKLLISEQFPDTAGSIVSIHVDSDIMSLDGRQ--PLETEAEIKEDGKLHVTVRRSNASRSDIYSRRSHGLSA-TPRPSNLTNAEIYSLQSSRNATPRGSSFNHTDFYSMMASGGGGGG----RNSNFGPGEAV--FG---------SKGPTPRPSNFEEDSG-GKTTAAGTAGGAGRF-HYQSG------GSG--GGGAHYPAPNPGMFS---PQT-GSGGGTAAKGNTPVVGGKRGNGQ-------DG------NGRDLHMFVWSSSASPVSDVFGGGGGNHHADYAAGTNDHH-----KDVKISV-PQ--GN--SN------------DNQY-VER--EEFSFGNKDDDSKI--LATDGG---------NNISNK----T-------QQQTKVMPPTSVMTRLILIMVWRKLIRNPNSYSSLFGITWSLISFKWNIEMPALIAKSISILSDAGLGMAMFSLGLFMALNPRIIACGNRRAAFAAGMRFLAGPAVMVVASYAVGLRGVLLRVAIIQAALPQGIVPFVFAKEYNVHPDILSTAVIFGMLIALPITLVYYILLGI
>Gmax|Glyma.08G054700|Glyma.08G054700.1
MITLTDFYHVMTAMVPLYVAMILAYGSVKWWKIFSPDQCSGINRFVALFAVPLLSFHFIASNNPYEMNFRFIAADTLQKMIVLVVLGIWANVSKRGCLEWTITLFSISTLPNTLVMGIPLLKGMYGEFSGSLMVQIVVLQCIIWYTLMLFMFEYRGARLLISEQFPDTAGTIVSIHVDSDVMSLDGRQH-PLETDAQIKEDGKLHVTVRKSNASRSDIFSRRSQGFSSTTPRPSNLTNAEIYSLQSSRNPTPRGSSFNHTDFYSMMA-A----G----RNSNFGANDV---YG-----LSA-SRGPTPRPSNYDEDAS-------NNNNGKPRY-HYPAAGTGTGTGTGTGTGTGHYPAPNPGMFS---PTA-SKNV------------AKKP----------DD------PNKDLHMFVWSSSASPVSDVF--GGGHE---Y------DH-----KELKLTV-SP--GK--VE--GNINRDT---QEEYQPEK--DEFSFGNRGIEDE-----HE-G---------EKVG--------------NGNPKTMPPASVMTRLILIMVWRKLIRNPNTYSSLIGLTWSLISFRWNVKMPAIIAKSISILSDAGLGMAMFSLGLFMALQPRIIACGNSTAAFSMAVRFLTGPAVMAAASIAVGLKGVLLHVAIVQAALPQGIVPFVFAKEYNVHPDILSTGVIFGMLIALPITLVYYILLGL
>Gmax|Glyma.07G102500|Glyma.07G102500.1
MITLTDFYHVMTAMVPLYVAMILAYGSVKWWKIFSPDQCSGINRFVALFAVPLLSFHFIASNNPYEMNLRFLAADTLQKIIILVLLAVWSNIAKRGCLEWAITLFSLSTLPNTLVMGIPLLKGMYGDFSGSLMVQIVVLQCIIWYTLMLFLFEFRGARMLISEQFPDTAGSIVSIHVDSDVMSLDGRQ--PLETEAEIKEDGKLHVTVRKSNASRSDIFSRRSQGLSSTTPRPSNLTNAEIYSLQSSRNPTPRGSSFNHTDFYSMMAAG----G----RNSNFGASDV---YG-----LSA-SRGPTPRPSNYDEDG------------GKPKF-HYHA------------GGTGHYPAPNPGMFS---PSNGSKSVAAANAN----ANAKRPNGQ--AQLKPED------GNRDLHMFVWSSSASPVSDVF---GAHE---YGGH---DQ-----KEVKLNV-SP--GK--VE--N--HRDT---QEDY-LEK--DEFSFGNRGMDREM--NQLE-G---------EKVG--------------DGKPKTMPPASVMTRLILIMVWRKLIRNPNTYSSLIGLTWSLVSFKWNVEMPAIIAKSISILSDAGLGMAMFSLGLFMALQPRVIACGNSTAAFAMAVRFLTGPAVMAAASVAVGLKGVLLHVAIVQAALPQGIVPFVFAKEYNVHPDILSTAVIFGMLIALPITLVYYILLGL
>Mtruncatula|Medtr6g069510|Medtr6g069510.1
MITLTDFYHVMTAMVPLYVAMILAYGSVKWWKIFSPDQCSGINRFVALFAVPLLSFHFIASNNPYKMNLRFLAADTLQKLIILCLLAIWSNFSKRGCLEWTITLFSLSTLPNTLVMGIPLLKGMYGEFSGSLMVQIVVLQCIIWYTLMLFMFEFRGARLLISEQFPDTAGSIVSIHVDSDVMSLDGRT--PLETDAEIKEDGKLHITVRKSNASRSDIYSRRSQGLSSNTPRPSNLTNAEIYSLQSSRNPTPRGSSFNHTDFYSMMG-G--GNG----RNSNFGANDVVNNYG-----LSANSRGVTPRPSNYEEEAN----------NNAKKF--------------------KNYPAPNPGMFS---PTN-NNNGS-KNLGSNVSVNAKKSNGQ--SQQKQE----------DLHMFVWSSSASPVSDVF---GGHD---FGAH---DQ-----KEVKLNV-SP--GK--VE--G--HRET---QEDY-LEK--DEFSFGNKGMEREM--NQHEGG---------EKGG--------------DGKSKVMPPASVMTRLILIMVWRKLIRNPNTYSSLIGLTWSLVSFRYHIEMPAIIAKSISILSDAGLGMAMFSLGLFMALQPKIIACGNSIAAFSMGVRFLVGPAVMAAASFAVGLKGVLFHVAIVQAALPQGIVPFVFAKEYNVHPDILSTGVIFGMLIALPITLVYYILMGL
